# Supplementary material for: Predicting spatial spread of rabies in skunk populations using surveillance data reported by the public
Source: PLoS Negl Trop Dis. 2017 Jul 31;11(7):e0005822. doi: 10.1371/journal.pntd.0005822 (PMC5552346; doi:10.1371/journal.pntd.0005822)
Supplement: S1 Data — (CSV) [file pntd.0005822.s003.csv]

YEAR	Date	MONTH	SPECIES	Test_Resul	State	Zip	County	MonthNum	GridID
2012	5/9/2012	MAY	SKUNK	NEG	CO	80513	Larimer	5	29
2012	5/13/2012	MAY	SKUNK	NEG	CO	80524	Larimer	5	46
2012	6/6/2012	JUNE	SKUNK	NEG	CO	80524	Larimer	6	46
2012	6/8/2012	JUNE	SKUNK	NEG	CO	80526	Larimer	6	45
2012	6/17/2012	JUNE	SKUNK	NEG	CO	80538	Larimer	6	31
2012	6/17/2012	JUNE	SKUNK	NEG	CO	80538	Larimer	6	31
2012	6/17/2012	JUNE	SKUNK	NEG	CO	80538	Larimer	6	31
2012	6/20/2012	JUNE	SKUNK	NEG	CO	80525	Larimer	6	57
2012	7/6/2012	JULY	SKUNK	NEG	CO	80540	Larimer	7	6
2012	7/10/2012	JULY	SKUNK	NEG	CO	80547	Larimer	7	57
2012	7/11/2012	JULY	SKUNK	NEG	CO	80526	Larimer	7	45
2012	7/12/2012	JULY	SKUNK	NEG	CO	80524	Larimer	7	58
2012	7/12/2012	JULY	SKUNK	NEG	CO	80537	Larimer	7	43
2012	7/16/2012	JULY	SKUNK	NEG	CO	80504	Larimer	7	41
2012	7/19/2012	JULY	SKUNK	NEG	CO	80540	Larimer	7	5
2012	7/20/2012	JULY	SKUNK	NEG	CO	80538	Larimer	7	43
2012	7/24/2012	JULY	SKUNK	NEG	CO	80525	Larimer	7	57
2012	7/25/2012	JULY	SKUNK	NEG	CO	80512	Larimer	7	34
2012	7/25/2012	JULY	SKUNK	NEG	CO	80537	Larimer	7	42
2012	7/31/2012	JULY	SKUNK	NEG	CO	80547	Larimer	7	57
2012	8/4/2012	AUGUST	SKUNK	NEG	CO	80538	Larimer	8	44
2012	8/6/2012	AUGUST	SKUNK	NEG	CO	80524	Larimer	8	45
2012	8/6/2012	AUGUST	SKUNK	NEG	CO	80526	Larimer	8	45
2012	8/14/2012	AUGUST	SKUNK	NEG	CO	80538	Larimer	8	44
2012	8/15/2012	AUGUST	SKUNK	NEG	CO	80526	Larimer	8	33
2012	8/25/2012	AUGUST	SKUNK	NEG	CO	80538	Larimer	8	44
2012	9/17/2012	SEPTEMBER	SKUNK	NEG	CO	80538	Larimer	9	44
2012	9/25/2012	SEPTEMBER	SKUNK	NEG	CO	80535	Larimer	9	35
2012	9/25/2012	SEPTEMBER	SKUNK	NEG	CO	80538	Larimer	9	44
2012	11/1/2012	NOVEMBER	SKUNK	NEG	CO	80535	Larimer	11	36
2012	11/6/2012	NOVEMBER	SKUNK	NEG	CO	80538	Larimer	11	55
2012	11/13/2012	NOVEMBER	SKUNK	NEG	CO	80526	Larimer	11	45
2012	11/16/2012	NOVEMBER	SKUNK	NEG	CO	80525	Larimer	11	45
2013	3/10/2013	MARCH	SKUNK	NEG	CO	80526	Larimer	3	45
2013	7/15/2013	JULY	SKUNK	NEG	CO	80525	Larimer	7	45
2013	7/15/2013	JULY	SKUNK	NEG	CO	80538	Larimer	7	43
2013	7/18/2013	JULY	SKUNK	NEG	CO	80524	Larimer	7	46
2013	7/21/2013	JULY	SKUNK	NEG	CO	80513	Larimer	7	42
2013	7/22/2013	JULY	SKUNK	NEG	CO	80513	Larimer	7	42
2013	7/26/2013	JULY	SKUNK	NEG	CO	80524	Larimer	7	45
2013	8/12/2013	AUGUST	SKUNK	NEG	CO	80538	Larimer	8	44
2013	9/9/2013	SEPTEMBER	SKUNK	NEG	CO	80538	Larimer	9	44
2014	4/3/2014	APRIL	SKUNK	NEG	CO	80524	Larimer	4	46
2014	6/25/2014	JUNE	SKUNK	NEG	CO	80538	Larimer	6	43
2014	7/23/2014	JULY	SKUNK	NEG	CO	80538	Larimer	7	44
2014	7/25/2014	JULY	SKUNK	NEG	CO	80538	Larimer	7	43
2014	8/1/2014	AUGUST	SKUNK	NEG	CO	80538	Larimer	8	43
2014	3/7/2014	MARCH	SKUNK	neg	CO	80524	Larimer	3	46
2014	3/7/2014	MARCH	SKUNK	neg	CO	80524	Larimer	3	46
2014	6/8/2014	JUNE	SKUNK	neg	CO	80537	Larimer	6	43
2014	7/8/2014	JULY	SKUNK	neg	CO	80521	Larimer	7	34
2014	10/7/2014	OCTOBER	SKUNK	neg	CO	80538	Larimer	10	44
2014	9/6/2014	SEPTEMBER	SKUNK	neg	CO	80524	Larimer	9	45
2012	6/10/2012	JUNE	SKUNK	NEG	CO	80550	Weld	6	69
2012	6/27/2012	JUNE	SKUNK	NEG	CO	80634	Weld	6	92
2012	6/29/2012	JUNE	SKUNK	NEG	CO	80631	Weld	6	92
2012	7/2/2012	JULY	SKUNK	NEG	CO	80643	Weld	7	122
2012	7/29/2012	JULY	SKUNK	NEG	CO	80634	Weld	7	79
2012	8/7/2012	AUGUST	SKUNK	NEG	CO	80634	Weld	8	79
2012	8/22/2012	AUGUST	SKUNK	NEG	CO	80642	Weld	8	86
2012	8/27/2012	AUGUST	SKUNK	NEG	CO	80534	Weld	8	66
2012	9/9/2012	SEPTEMBER	SKUNK	NEG	CO	80621	Weld	9	75
2012	11/16/2012	NOVEMBER	SKUNK	NEG	CO	80526	Weld	11	45
2012	11/19/2012	NOVEMBER	SKUNK	NEG	CO	80621	Weld	11	63
2013	4/17/2013	APRIL	SKUNK	NEG	CO	80537	Weld	4	42
2013	6/27/2013	JUNE	SKUNK	NEG	CO	80621	Weld	6	86
2013	7/2/2013	JULY	SKUNK	NEG	CO	80642	Weld	7	99
2013	7/5/2013	JULY	SKUNK	NEG	CO	80550	Weld	7	68
2013	7/20/2013	JULY	SKUNK	NEG	CO	80634	Weld	7	92
2013	7/21/2013	JULY	SKUNK	NEG	CO	80642	Weld	7	99
2013	8/11/2013	AUGUST	SKUNK	NEG	CO	80642	Weld	8	99
2013	8/12/2013	AUGUST	SKUNK	NEG	CO	80642	Weld	8	99
2013	9/5/2013	SEPTEMBER	SKUNK	NEG	CO	80615	Weld	9	105
2014	8/12/2014	AUGUST	SKUNK	NEG	CO	80631	Weld	8	116
2012	3/8/2012	MARCH	SKUNK	neg	CO	80305	Boulder	3	13
2012	7/16/2012	JULY	SKUNK	neg	CO	80540	Boulder	7	17
2012	7/17/2012	JULY	SKUNK	neg	CO	80504	Boulder	7	41
2012	7/20/2012	JULY	SKUNK	neg	CO	80540	Boulder	7	5
2012	8/3/2012	AUGUST	SKUNK	neg	CO	80301	Boulder	8	26
2012	9/4/2012	SEPTEMBER	SKUNK	neg	CO	80503	Boulder	9	17
2012	9/14/2012	SEPTEMBER	SKUNK	neg	CO	80540	Boulder	9	17
2012	9/21/2012	SEPTEMBER	SKUNK	neg	CO	80540	Boulder	9	17
2012	10/10/2012	OCTOBER	SKUNK	neg	CO	80540	Boulder	10	17
2012	12/10/2012	DECEMBER	SKUNK	neg	CO	80304	Boulder	12	14
2013	5/7/2013	MAY	SKUNK	Neg	CO	80301	Boulder	5	25
2013	5/8/2013	MAY	SKUNK	Neg	CO	80503	Boulder	5	29
2013	6/3/2013	JUNE	SKUNK	Neg	CO	80027	Boulder	6	25
2013	6/3/2013	JUNE	SKUNK	Neg	CO	80027	Boulder	6	25
2013	6/3/2013	JUNE	SKUNK	Neg	CO	80027	Boulder	6	25
2013	6/11/2013	JUNE	SKUNK	Neg	CO	80305	Boulder	6	13
2013	6/26/2013	JUNE	SKUNK	Neg	CO	80303	Boulder	6	26
2013	7/5/2013	JULY	SKUNK	Neg	CO	80504	Boulder	7	39
2013	7/5/2013	JULY	SKUNK	Neg	CO	80504	Boulder	7	39
2013	7/5/2013	JULY	SKUNK	Neg	CO	80504	Boulder	7	39
2013	7/8/2013	JULY	SKUNK	Neg	CO	80026	Boulder	7	26
2013	7/9/2013	JULY	SKUNK	Neg	CO	80301	Boulder	7	14
2013	7/10/2013	JULY	SKUNK	Neg	CO	80503	Boulder	7	28
2013	8/19/2013	AUGUST	SKUNK	Neg	CO	80027	Boulder	8	25
2013	8/21/2013	AUGUST	SKUNK	Neg	CO	80026	Boulder	8	38
2013	8/29/2013	AUGUST	SKUNK	Neg	CO	80026	Boulder	8	38
2013	11/18/2013	NOVEMBER	SKUNK	Neg	CO	80503	Boulder	11	28
2014	5/19/2014	MAY	SKUNK	Neg	CO	80303	Boulder	5	26
2014	8/4/2014	AUGUST	SKUNK	Neg	CO	0	Boulder	8	14
2014	8/13/2014	AUGUST	SKUNK	Neg	CO	80302	Boulder	8	14
2014	10/6/2014	OCTOBER	SKUNK	Neg	CO	0	Boulder	10	14
2014	10/22/2014	OCTOBER	SKUNK	Neg	CO	0	Boulder	10	13
2014	7/20/2014	JULY	SKUNK	neg	CO	80504	Boulder	7	40
2012	5/4/2012	MAY	SKUNK	POS	CO	80521	Larimer	5	34
2012	5/9/2012	MAY	SKUNK	POS	CO	80524	Larimer	5	47
2012	5/10/2012	MAY	SKUNK	POS	CO	80524	Larimer	5	46
2012	5/17/2012	MAY	SKUNK	POS	CO	80521	Larimer	5	46
2012	5/21/2012	MAY	SKUNK	POS	CO	80526	Larimer	5	45
2012	5/23/2012	MAY	SKUNK	POS	CO	80526	Larimer	5	45
2012	5/24/2012	MAY	SKUNK	POS	CO	80524	Larimer	5	46
2012	5/24/2012	MAY	SKUNK	POS	CO	80526	Larimer	5	45
2012	5/28/2012	MAY	SKUNK	POS	CO	80521	Larimer	5	34
2012	5/30/2012	MAY	SKUNK	POS	CO	80524	Larimer	5	46
2012	6/4/2012	JUNE	SKUNK	POS	CO	80525	Larimer	6	57
2012	6/4/2012	JUNE	SKUNK	POS	CO	80521	Larimer	6	34
2012	6/5/2012	JUNE	SKUNK	POS	CO	80521	Larimer	6	33
2012	6/5/2012	JUNE	SKUNK	POS	CO	80525	Larimer	6	44
2012	6/12/2012	JUNE	SKUNK	POS	CO	80526	Larimer	6	45
2012	6/14/2012	JUNE	SKUNK	POS	CO	80521	Larimer	6	46
2012	6/24/2012	JUNE	SKUNK	POS	CO	80524	Larimer	6	47
2012	6/29/2012	JUNE	SKUNK	POS	CO	80524	Larimer	6	46
2012	7/4/2012	JULY	SKUNK	POS	CO	80526	Larimer	7	45
2012	7/7/2012	JULY	SKUNK	POS	CO	80524	Larimer	7	47
2012	7/17/2012	JULY	SKUNK	POS	CO	80521	Larimer	7	46
2012	7/17/2012	JULY	SKUNK	POS	CO	80526	Larimer	7	33
2012	7/23/2012	JULY	SKUNK	POS	CO	80526	Larimer	7	45
2012	8/3/2012	AUGUST	SKUNK	POS	CO	80526	Larimer	8	45
2012	8/9/2012	AUGUST	SKUNK	POS	CO	80512	Larimer	8	34
2012	8/15/2012	AUGUST	SKUNK	POS	CO	80524	Larimer	8	58
2012	8/24/2012	AUGUST	SKUNK	POS	CO	80535	Larimer	8	36
2012	9/5/2012	SEPTEMBER	SKUNK	POS	CO	80521	Larimer	9	34
2012	9/24/2012	SEPTEMBER	SKUNK	POS	CO	80512	Larimer	9	34
2012	10/6/2012	OCTOBER	SKUNK	POS	CO	80524	Larimer	10	58
2012	10/15/2012	OCTOBER	SKUNK	POS	CO	80512	Larimer	10	34
2012	11/17/2012	NOVEMBER	SKUNK	POS	CO	80524	Larimer	11	47
2012	11/24/2012	NOVEMBER	SKUNK	POS	CO	80538	Larimer	11	44
2012	11/26/2012	NOVEMBER	SKUNK	POS	CO	80538	Larimer	11	44
2013	1/10/2013	JANUARY	SKUNK	POS	CO	80512	Larimer	1	34
2013	1/13/2013	JANUARY	SKUNK	POS	CO	80538	Larimer	1	44
2013	3/19/2013	MARCH	SKUNK	POS	CO	80537	Larimer	3	31
2013	3/20/2013	MARCH	SKUNK	POS	CO	80538	Larimer	3	32
2013	3/21/2013	MARCH	SKUNK	POS	CO	80538	Larimer	3	32
2013	3/25/2013	MARCH	SKUNK	POS	CO	80524	Larimer	3	46
2013	3/25/2013	MARCH	SKUNK	POS	CO	80538	Larimer	3	32
2013	3/27/2013	MARCH	SKUNK	POS	CO	80535	Larimer	3	35
2013	3/30/2013	MARCH	SKUNK	POS	CO	80538	Larimer	3	32
2013	3/30/2013	MARCH	SKUNK	POS	CO	80538	Larimer	3	32
2013	4/1/2013	APRIL	SKUNK	POS	CO	80513	Larimer	4	41
2013	4/3/2013	APRIL	SKUNK	POS	CO	80538	Larimer	4	20
2013	4/7/2013	APRIL	SKUNK	POS	CO	80535	Larimer	4	36
2013	4/10/2013	APRIL	SKUNK	POS	CO	80538	Larimer	4	32
2013	4/20/2013	APRIL	SKUNK	POS	CO	80538	Larimer	4	32
2013	4/23/2013	APRIL	SKUNK	POS	CO	80538	Larimer	4	32
2013	4/28/2013	APRIL	SKUNK	POS	CO	80513	Larimer	4	29
2013	4/29/2013	APRIL	SKUNK	POS	CO	80525	Larimer	4	57
2013	4/30/2013	APRIL	SKUNK	POS	CO	80513	Larimer	4	30
2013	6/6/2013	JUNE	SKUNK	POS	CO	80537	Larimer	6	31
2013	6/18/2013	JUNE	SKUNK	POS	CO	80538	Larimer	6	31
2013	6/19/2013	JUNE	SKUNK	POS	CO	80538	Larimer	6	31
2013	7/1/2013	JULY	SKUNK	POS	CO	80538	Larimer	7	32
2013	7/3/2013	JULY	SKUNK	POS	CO	80537	Larimer	7	31
2013	7/10/2013	JULY	SKUNK	POS	CO	80526	Larimer	7	33
2013	7/18/2013	JULY	SKUNK	POS	CO	80537	Larimer	7	30
2013	7/25/2013	JULY	SKUNK	POS	CO	80504	Larimer	7	41
2013	7/25/2013	JULY	SKUNK	POS	CO	80537	Larimer	7	31
2013	8/2/2013	AUGUST	SKUNK	POS	CO	80513	Larimer	8	42
2013	8/18/2013	AUGUST	SKUNK	POS	CO	80524	Larimer	8	48
2013	8/26/2013	AUGUST	SKUNK	POS	CO	80538	Larimer	8	43
2013	8/30/2013	AUGUST	SKUNK	POS	CO	80526	Larimer	8	33
2013	8/31/2013	AUGUST	SKUNK	POS	CO	80537	Larimer	8	43
2013	10/3/2013	OCTOBER	SKUNK	POS	CO	80526	Larimer	10	45
2013	11/13/2013	NOVEMBER	SKUNK	POS	CO	80526	Larimer	11	33
2014	8/3/2014	AUGUST	SKUNK	POS	CO	80540	Larimer	8	18
2012	1/31/2012	JANUARY	SKUNK	POS	CO	80610	Weld	1	94
2012	4/11/2012	APRIL	SKUNK	POS	CO	80610	Weld	4	94
2012	5/7/2012	MAY	SKUNK	POS	CO	80615	Weld	5	93
2012	5/7/2012	MAY	SKUNK	POS	CO	80631	Weld	5	104
2012	5/8/2012	MAY	SKUNK	POS	CO	80610	Weld	5	106
2012	5/17/2012	MAY	SKUNK	POS	CO	80631	Weld	5	104
2012	6/12/2012	JUNE	SKUNK	POS	CO	80644	Weld	6	101
2012	6/18/2012	JUNE	SKUNK	POS	CO	80543	Weld	6	66
2012	6/23/2012	JUNE	SKUNK	POS	CO	80631	Weld	6	104
2012	6/27/2012	JUNE	SKUNK	POS	CO	80615	Weld	6	105
2012	7/27/2012	JULY	SKUNK	POS	CO	80645	Weld	7	90
2012	8/2/2012	AUGUST	SKUNK	POS	CO	80644	Weld	8	102
2012	8/3/2012	AUGUST	SKUNK	POS	CO	80624	Weld	8	116
2012	8/15/2012	AUGUST	SKUNK	POS	CO	80644	Weld	8	103
2012	8/21/2012	AUGUST	SKUNK	POS	CO	80631	Weld	8	116
2012	8/31/2012	AUGUST	SKUNK	POS	CO	80634	Weld	8	79
2012	9/8/2012	SEPTEMBER	SKUNK	POS	CO	80634	Weld	9	79
2012	9/8/2012	SEPTEMBER	SKUNK	POS	CO	80543	Weld	9	66
2012	11/13/2012	NOVEMBER	SKUNK	POS	CO	80550	Weld	11	69
2012	11/22/2012	NOVEMBER	SKUNK	POS	CO	80634	Weld	11	79
2012	12/21/2012	DECEMBER	SKUNK	POS	CO	80615	Weld	12	117
2013	3/19/2013	MARCH	SKUNK	POS	CO	80550	Weld	3	69
2013	4/23/2013	APRIL	SKUNK	POS	CO	80504	Weld	4	64
2013	5/6/2013	MAY	SKUNK	POS	CO	80504	Weld	5	63
2013	5/13/2013	MAY	SKUNK	POS	CO	80513	Weld	5	41
2013	5/13/2013	MAY	SKUNK	POS	CO	80542	Weld	5	53
2013	5/30/2013	MAY	SKUNK	POS	CO	80504	Weld	5	64
2013	6/3/2013	JUNE	SKUNK	POS	CO	80631	Weld	6	92
2013	6/4/2013	JUNE	SKUNK	POS	CO	80631	Weld	6	91
2013	6/8/2013	JUNE	SKUNK	POS	CO	80634	Weld	6	79
2013	6/29/2013	JUNE	SKUNK	POS	CO	80634	Weld	6	80
2013	7/1/2013	JULY	SKUNK	POS	CO	80513	Weld	7	42
2013	7/17/2013	JULY	SKUNK	POS	CO	80631	Weld	7	92
2013	8/23/2013	AUGUST	SKUNK	POS	CO	80631	Weld	8	81
2013	12/11/2013	DECEMBER	SKUNK	POS	CO	80621	Weld	12	75
2014	2/23/2014	FEBRUARY	SKUNK	POS	CO	80643	Weld	2	110
2014	3/12/2014	MARCH	SKUNK	POS	CO	80643	Weld	3	98
2014	3/26/2014	MARCH	SKUNK	POS	CO	80514	Weld	3	51
2014	3/28/2014	MARCH	SKUNK	POS	CO	80603	Weld	3	86
2014	4/9/2014	APRIL	SKUNK	POS	CO	80621	Weld	4	87
2014	4/20/2014	APRIL	SKUNK	POS	CO	80642	Weld	4	99
2014	4/24/2014	APRIL	SKUNK	POS	CO	80651	Weld	4	77
2014	5/9/2014	MAY	SKUNK	POS	CO	80651	Weld	5	64
2014	5/12/2014	MAY	SKUNK	POS	CO	80514	Weld	5	63
2014	6/25/2014	JUNE	SKUNK	POS	CO	80644	Weld	6	103
2014	10/1/2014	OCTOBER	SKUNK	POS	CO	80603	Weld	10	86
2014	12/11/2014	DEC	SKUNK	POS	CO	80504	Weld	12	52
2013	4/4/2013	APRIL	SKUNK	POS	CO	80513	Boulder	4	41
2013	6/5/2013	JUNE	SKUNK	POS	CO	80302	Boulder	6	15
2013	6/23/2013	JUNE	SKUNK	POS	CO	80503	Boulder	6	28
2013	6/24/2013	JUNE	SKUNK	POS	CO	80501	Boulder	6	28
2013	7/10/2013	JULY	SKUNK	POS	CO	80501	Boulder	7	29
2013	7/12/2013	JULY	SKUNK	POS	CO	80503	Boulder	7	29
2013	7/16/2013	JULY	SKUNK	POS	CO	80501	Boulder	7	28
2013	8/10/2013	AUGUST	SKUNK	POS	CO	80504	Boulder	8	41
2013	8/17/2013	AUGUST	SKUNK	POS	CO	80503	Boulder	8	16
2013	11/19/2013	NOVEMBER	SKUNK	POS	CO	80504	Boulder	11	28
2014	2/14/2014	FEBRUARY	SKUNK	POS	CO	80504	Boulder	2	41
2014	5/18/2014	MAY	SKUNK	POS	CO	80302	Boulder	5	14
2014	6/25/2014	JUNE	SKUNK	POS	CO	80304	Boulder	6	14
2014	7/7/2014	JULY	SKUNK	POS	CO	80501	Boulder	7	28
2014	7/23/2014	JULY	SKUNK	POS	CO	80504	Boulder	7	39
2014	8/26/2014	AUGUST	SKUNK	POS	CO	80501	Boulder	8	40
2014	8/27/2014	AUGUST	SKUNK	POS	CO	80501	Boulder	8	40
2014	9/10/2014	SEPT	SKUNK	POS	CO	80501	Boulder	9	40
2014	9/26/2014	SEPT	SKUNK	POS	CO	80304	Boulder	9	14
2014	12/5/2014	DEC	SKUNK	POS	CO	80503	Boulder	12	28
2014	12/5/2014	DEC	SKUNK	POS	CO	80503	Boulder	12	28
2014	12/29/2014	DEC	SKUNK	POS	CO	80504	Boulder	12	39
